# Supplementary material for: RNA Interference by Cyanobacterial Feeding Demonstrates the SCSG1 Gene Is Essential for Ciliogenesis during Oral Apparatus Regeneration in Stentor
Source: Microorganisms. 2021 Jan 15;9(1):176. doi: 10.3390/microorganisms9010176 (PMC7830263; doi:10.3390/microorganisms9010176)
Supplement: Supplementary file 1 [file microorganisms-09-00176-s001.zip]

Archive with 6 entries (4 files):
- microorganisms-1059190-supplementary/
- microorganisms-1059190-supplementary/microorganisms-1059190-supplementary-2nd resubmit/
- microorganisms-1059190-supplementary/microorganisms-1059190-supplementary-2nd resubmit/Supplementary Figure 1.tif
- microorganisms-1059190-supplementary/microorganisms-1059190-supplementary-2nd resubmit/Supplementary Table 1.docx
- microorganisms-1059190-supplementary/microorganisms-1059190-supplementary-2nd resubmit/Supplementary Table 2.xlsx
- microorganisms-1059190-supplementary/microorganisms-1059190-supplementary-2nd resubmit/Supplementary Table 3.docx
