# Supplementary material for: RNA Interference by Cyanobacterial Feeding Demonstrates the SCSG1 Gene Is Essential for Ciliogenesis during Oral Apparatus Regeneration in Stentor
Source: Microorganisms. 2021 Jan 15;9(1):176. doi: 10.3390/microorganisms9010176 (PMC7830263; doi:10.3390/microorganisms9010176)
Supplement: Supplementary file 1 [file microorganisms-09-00176-s001.zip › microorganisms-1059190-supplementary/microorganisms-1059190-supplementary-2nd resubmit/Supplementary Table 2.xlsx]

## Sheet: Sheet1
	Supplementary Table S2. Information of RNAi constructs in this study. Their lengths and relative positions within the coding sequence, and primers with restriction enzyme cutting site and protective base used to amplify the sequences from genomic samples. (XLSX)
	Construct name	Length (bp)	Relative positions within coding region	Forward primer name	Sequence information	Reverse primer name	Sequence information
	Mob1633	633	40-672	Mob1-633-F	ggaAGATCT aagaagcgaattgaaaaaggccagc	Mob1-633-R	cggGGTACC gttaccagaagcttctctttccattctttcc
	Mob1317	317	40-356	Mob1- 317- F	ggaAGATCT aagaagcgaattgaaaaaggccagc	Mob1- 317- R	cggGGTACC caggtcatgagaaaatcaatgtactctgatgc
	Mob1347	347	326-672	Mob1- 347- F	ggaAGATCT catcagagtacattgattttctcatgacctggg	Mob1- 347- R	cggGGTACC gttaccagaagcttctctttccattctttcc
	SCSG1597	597	1-597	SCSG1-597-F	ggaAGATCTatggcaagaaaggtgcaaaaaa	SCSG1-597-R	cggGGTACCttacttctttgctttcttagtttttttctt
	SCSG1299	299	1-299	SCSG1-299-F	ggaAGATCTatggcaagaaaggtgcaaaaaa	SCSG1-299-R	cggGGTACCtccagctttttctcagggcttt
	SCSG1298	298	300-597	SCSG1-298-F	ggaAGATCTtgataagaaaaaaaccccaaaaagac	SCSG1-298-R	cggGGTACCttacttctttgctttcttagtttttttctt
